# Supplementary material for: COVID-19 pandemic impact on psychotropic prescribing for adults with intellectual disability: an observational study in English specialist community services
Source: BJPsych Open. 2021 Dec 6;8(1):e7. doi: 10.1192/bjo.2021.1064 (PMC8649353; doi:10.1192/bjo.2021.1064)
Supplement: Supplementary file 1 [file bjosup.zip]

Archive with 2 entries (2 files):
- S2056472421010644sup001.docx
- S2056472421010644sup002.pdf
